# Supplementary material for: Inhibitory Effect of Ursolic Acid on the Migration and Invasion of Doxorubicin-Resistant Breast Cancer
Source: Molecules. 2022 Feb 14;27(4):1282. doi: 10.3390/molecules27041282 (PMC8879026; doi:10.3390/molecules27041282)
Supplement: Supplementary file 1 [file molecules-27-01282-s001.zip]

Archive with 1 entries (1 files):
- molecules-1554129-supplementary.pdf
